# Supplementary material for: Role of microbial life history strategy in shaping the characteristics and evolution of host-microbiota interactions
Source: ISME J. 2025 Aug 5;19(1):wraf168. doi: 10.1093/ismejo/wraf168 (PMC12404661; doi:10.1093/ismejo/wraf168)
Supplement: Supplementary_Tables_Obeng_etal_wraf168 [file supplementary_tables_obeng_etal_wraf168.xlsx]

## Sheet: Overview
Supplementary Table S1. Prediction of life history strategies according to Grime's CSR framework. The classification is based on comparing the distribution of traits among the C. elegans microbiota.
Supplementary Table S2. Comparison of MYb11 and MYb71 growth in monocultures with growth in co-culture at 72h using ANOVA followed by Dunnett post-hoc test.
Supplementary Table S3. Comparison of MYb11 and MYb71 colonization of C. elegans L4 stage larvae in monoculture and in co-culture using ANOVA followed by Dunnett post-hoc test.
Supplementary Table S4. Comparison of relative abundances of MYb11 and MYb71 along the biphasic life cycle using paired t-tests.
Supplementary Table S5. Comparison of MYb11 and MYb71 motility (colony expansion and swarming) in monocultures and in co-culture using ANOVA followed by Tukey post-hoc tests.
Supplementary Table S6. Empirical parameters for simulation model of community composition along iterations of the biphasic life cycle.
Supplementary Table S7. Comparisons of MYb11 and MYb71 abundance during competition of varying starting frequencies along the life cycle. For this, log10-transformed CFU/ plate or CFU/worm were compared using Mann-Whitney U tests including fdr corrections for multiple testing.
Supplementary Table S8. Comparisons of species proportions in ancestral and evolved communities along the biphasic life cycle. For comparisons, Generalized Linear Models with Binomial distributions and Tukey post-hoc tests (FDR-corrected) were used.
Supplementary Table S9. Comparisons of species abundances of ancestral and evolved communities during colonization and short-term persistence. For this, GLMs with Gamma distributions as well as Dunnett post-hoc tests with FDR-correction were used.
Supplementary Table S10. Genomic changes in evolved microbiota communities of MYb11 and MYb71. Evolved replicate communities (n=5) from the end of the evolution experiment (cycle 10) were whole genome sequenced, and non-synonymous mutations compared to the ancestral MYb11 and MYb71 called. Non-silent genetic changes of evolved bacteria were inferred from whole genomes sequencing and mapping to re…
Supplementary Table S11. Comparisons of worm population size on different species as well as ancestral vs. evolved community lawns. For this, ANOVAs with Dunnett post-hoc test and FDR correction were applied.

## Sheet: Table S1
Supplementary Table S1. Prediction of life history strategies according to Grime's CSR framework. The classification is based on comparing the distribution of traits among the C. elegans microbiota.
Organism	Competition	Stress-toleration	Ruderal	Strategy
BIGb0170	1	1	1	competition,stress.toleration,ruderal
BIGb0172	0	0	1	ruderal
BIGb0393	0	1	1	stress.toleration,ruderal
CEent1	2	1	2	competition,ruderal
JUb134	0	1	0	stress.toleration
JUb19	0	1	0	stress.toleration
JUb44	0	1	2	ruderal
JUb66	1	0	1	competition,ruderal
MSPm1	1	1	0	competition,stress.toleration
MYb10	1	0	0	competition
MYb11	4	1	1	competition
MYb115	2	1	1	competition
MYb121	0	0	1	ruderal
MYb158	1	0	2	ruderal
MYb174	1	1	0	competition,stress.toleration
MYb176	1	1	1	competition,stress.toleration,ruderal
MYb177	1	1	4	ruderal
MYb181	0	2	1	stress.toleration
MYb186	1	0	1	competition,ruderal
MYb191	0	0	2	ruderal
MYb21	0	0	1	ruderal
MYb25	0	0	1	ruderal
MYb264	0	0	2	ruderal
MYb328	1	0	2	ruderal
MYb330	3	1	0	competition
MYb331	3	1	0	competition
MYb371	3	1	0	competition
MYb375	0	0	1	ruderal
MYb379	1	1	0	competition,stress.toleration
MYb382	0	1	2	ruderal
MYb388	1	2	1	stress.toleration
MYb396	0	0	1	ruderal
MYb398	2	1	1	competition
MYb416	1	0	2	ruderal
MYb45	0	0	0	competition,stress.toleration,ruderal
MYb49	1	1	0	competition,stress.toleration
MYb535	0	0	0	competition,stress.toleration,ruderal
MYb541	4	2	0	competition
MYb58	1	0	1	competition,ruderal
MYb592	0	0	2	ruderal
MYb595	0	0	1	ruderal
MYb596	0	0	2	ruderal
MYb69	0	0	1	ruderal
MYb71	0	1	0	stress.toleration
MYbb2	0	1	2	ruderal
MYbb4	0	1	2	ruderal
OP50	1	0	1	competition,ruderal

## Sheet: Table S2
Supplementary Table S2. Comparisons of MYb11 and MYb71 growth in monocultures with growth in co-culture using ANOVA followed by Dunnett post-hoc test.
Time point: 0h
ANOVA
	Df	Sum Sq	Mean Sq	F-value	P-value
Species	2	4.421	2.211	5.947	0.016
Replicate population (pop)	1	0.016	0.016	0.043	0.838
Species:pop	2	0.039	0.019	0.052	0.949
Residuals	12	4.461	0.372
Dunnett post-hoc
Hypothesis	Estimate	Std. Error	t-value	P-value
MYb11 - co-culture == 0	-0.914	0.803	-1.138	0.44
MYb71 - co-culture == 0	0.181	0.803	0.225	0.964
Time point: 24h
ANOVA
	Df	Sum Sq	Mean Sq	F-value	P-value
Species	2	1.942	0.971	0.949	0.415
Replicate population (pop)	1	0.253	0.253	0.247	0.628
Species:pop	2	0.457	0.228	0.223	0.803
Residuals	12	12.284	1.024
Dunnett post-hoc
Hypothesis	Estimate	Std. Error	t-value	P-value
MYb11 - co-culture == 0	-1.393	1.332	-1.046	0.493
MYb71 - co-culture == 0	-1.38	1.332	-1.036	0.499
Time point: 72h
ANOVA
	Df	Sum Sq	Mean Sq	F-value	P-value
Species	2	3.348	1.674	3.495	0.071
Replicate population (pop)	1	0.333	0.333	0.696	0.424
Species:pop	2	3.745	1.872	3.908	0.056
Residuals	10	4.791	0.479	NA	NA
Dunnett post-hoc
Hypothesis	Estimate	Std. Error	t-value	P-value
MYb11 - co-culture == 0	2.493	0.918	2.716	0.039
MYb71 - co-culture == 0	3.307	0.995	3.323	0.014
Time point: 168h
ANOVA
	Df	Sum Sq	Mean Sq	F-value	P-value
Species	2	1.22	0.61	0.277	0.764
Replicate population (pop)	1	2.491	2.491	1.131	0.3125
Species:pop	2	1.35	0.675	0.306	0.743
Residuals	10	22.021	2.201
Dunnett post-hoc
Hypothesis	Estimate	Std. Error	t-value	P-value
MYb11 - co-culture == 0	1.706	1.968	0.867	0.612
MYb71 - co-culture == 0	1.17	2.081	0.562	0.805

## Sheet: Table S3
Supplementary Table S3. Comparison of MYb11 and MYb71 colonization of Ce_MY316 L4 stage larvae in monoculture and in co-culture using ANOVA followed by Dunnett post-hoc test.
ANOVA
	Df	Sum Sq	Mean Sq	F-value	P-value
Species	2	3.843	1.921	1.924	0.189
Replicate population (pop)	1	0.516	0.516	0.517	0.486
Species:Pop	2	0.261	0.13	0.131	0.879
Residuals	12	11.986	0.999	NA	NA
Dunnett post-hoc
Hypothesis	Estimate	Std. Error	t-value	P-value
MYb11 - co-culture == 0	0.03	1.316	0.023	1
MYb71 - co-culture == 0	0.578	1.316	0.439	0.871

## Sheet: Table S4
Supplementary Table S4. Comparison of relative abundances of MYb11 and MYb71 along the biphasic life cycle using paired t-tests. P-values shown are FDR-corrected.
Phenotypic data	Df	t-value	P-value
Early colonization	4	2.295	0.083
Colonization	5	-2.315	0.068
Short-term persistence	5	-3.596	0.016
Release	5	-3.487	0.018
Growth (0h)	5	-2.139	0.085
Growth (24h)	5	3.403	0.019
Growth (72h)	4	3.023	0.04

## Sheet: Table S5
Supplementary Table S5. Comparison of MYb11 and MYb71 motility (colony expansion and swarming) in monocultures and in co-culture using ANOVA followed by Tukey post-hoc tests.
Colony expansion (24h)
ANOVA
	Df		Sum Sq	Mean Sq	F-value	P-value
Strain	2		0.009	0.004	23.228	0.001
Residuals	6		0.001	0
Tukey post-hoc
Hypothesis	Estimate		Std. Error	t-value	P-value
MYb11 - co-culture == 0	0.039		0.011	3.526	0.029
MYb71 - co-culture == 0	-0.037		0.011	-3.288	0.038
MYb71 - MYb11 == 0	-0.076		0.011	-6.814	0.001
Colony expansion (72h)
ANOVA
	Df		Sum Sq	Mean Sq	F-value	P-value
Strain	2		0.024	0.012	14.643	0.005
Residuals	6		0.005	0.001
Tukey post-hoc
Hypothesis	Estimate		Std. Error	t-value	P-value
MYb11 - co-culture == 0	0.009		0.023	0.378	0.925
MYb71 - co-culture == 0	-0.104		0.023	-4.486	0.01
MYb71 - MYb11 == 0	-0.113		0.023	-4.864	0.007
Swarming (24h)
ANOVA
	Df		Sum Sq	Mean Sq	F-value	P-value
Strain	2		10.819	5.409	47.566	0
Residuals	6		0.682	0.114
Tukey post-hoc
Hypothesis	Estimate		Std. Error	t-value	P-value
MYb11 - co-culture == 0	0.063		0.275	0.23	0.971
MYb71 - co-culture == 0	-2.293		0.275	-8.329	<0.001
MYb71 - MYb11 == 0	-2.357		0.275	-8.56	<0.001

## Sheet: Table S6
Supplementary Table S6. Empirical parameters for simulation model of community composition along iterations of the biphasic life cycle.
Parameter	Description	Value	Source
PropA_initial	Proportion of MYb11 in community at inoculation	0.315246	Median proportions of MYb11 and MYb71 in co-culture inoculation (see Fig. 2F)
wW_A	Relative fitness of MYb11 in worms	0.882598	Derived from probability of MYb11 presence on plate at the end of the free-living phase, i.e. median proportion of MYb11 on NGM plate after 72h of growth (within community of ancestors; see Fig. 2F)
wP_A	Relative fitness of MYb11 free-living on plate	0.228597	Derived from probability of MYb11 presence in worm at the end of the host-associated phase, i.e. median proportion of MYb11 in L4 larvae during short-term persistence (within community of ancestors; see Fig. 2C)
Kw	Carying capacity per worm	100000	Magnitude of max. CFU/L4 larvae observed during short-term colonization (see Fig. 2C)
Kp	Carrying capacity per plate	142384000000	Max. CFU/NGM plate observed after 72h growth (see Fig. 1B)

## Sheet: Table S7
Supplementary Table S7. Comparisons of MYb11 and MYb71 abundance during competition of varying starting frequencies along the life cycle. For this, log10-transformed CFU/ plate or CFU/worm were compared using Mann-Whitney U tests including fdr corrections for multiple testing.
In worms
Life stage	Starting frequencies	U-value	P-value	Corrected p-value
Colonization	10_90	0	0.0079	0.026
Colonization	50_50	2	0.0317	0.0508
Colonization	90_10	0	0.0079	0.0258
Colonization	99_1	9	0.8857	0.8857
Short-term persistence	10_90	21	0.6991	0.79901
Short-term persistence	50_50	22.5	0.5211	0.6948
Short-term persistence	90_10	34	0.0129	0.02581
Short-term persistence	99_1	34	0.0124	0.02581
On plates
Life stage	Starting frequencies	U-value	P-value	Corrected p-value
Growth 0h	10_90	5	0.041	0.07
Growth 0h	50_50	12	0.394	0.43
Growth 0h	90_10	26	0.24	0.29
Growth 0h	99_1	36	0.0049	0.015
Growth 24h	10_90	28	0.128	0.17
Growth 24h	50_50	35	0.0081	0.02
Growth 24h	90_10	36	0.005	0.015
Growth 24h	99_1	36	0.0043	0.015
Growth 72h	10_90	21	0.699	0.7
Growth 72h	50_50	29	0.0931	0.14
Growth 72h	90_10	36	0.0049	0.015
Growth 72h	99_1	33	0.0152	0.03

## Sheet: Table S8
Supplementary Table S8. Comparisons of species proportions in ancestral and evolved communities along the biphasic life cycle. For comparisons, Generalized Linear Models with Binomial distributions and Tukey post-hoc tests (FDR-corrected) were used.
Growth (0h)	Hypothesis	Estimate	Std. Error	z-value	P-value
	EVO+host - ANC == 0	3.193	0.672	4.752	0
	EVO-host - ANC == 0	2.232	0.482	4.63	0
	EVO+host vs. EVO+host == 0	-0.961	0.71	-1.354	0.36
Growth (24h)	Hypothesis	Estimate	Std. Error	z-value	P-value
	EVO+host - ANC == 0	1.964	0.787	2.496	0.033
	EVO-host - ANC == 0	1.312	0.689	1.904	0.134
	EVO+host vs. EVO+host == 0	-0.652	0.947	-0.689	0.766
Growth (72h)	Hypothesis	Estimate	Std. Error	z-value	P-value
	EVO+host - ANC == 0	0.379	0.638	0.594	0.823
	EVO-host - ANC == 0	0.015	0.615	0.024	1
	EVO+host vs. EVO+host == 0	-0.364	0.655	-0.555	0.844
Early colonization	Hypothesis	Estimate	Std. Error	z-value	P-value
	EVO+host - ANC == 0	2.192	1.742	1.259	0.406
	EVO-host - ANC == 0	-0.051	0.902	-0.057	0.998
	EVO+host vs. EVO+host == 0	-2.244	1.738	-1.291	0.388
Colonization	Hypothesis	Estimate	Std. Error	z-value	P-value
	EVO+host - ANC == 0	1.451	0.556	2.61	0.025
	EVO-host - ANC == 0	0.773	0.551	1.403	0.339
	EVO+host vs. EVO+host == 0	-0.678	0.524	-1.294	0.398
Short-term persistence	Hypothesis	Estimate	Std. Error	z-value	P-value
	EVO+host - ANC == 0	1.533	0.504	3.04	0.007
	EVO-host - ANC == 0	1.028	0.499	2.059	0.098
	EVO+host vs. EVO+host == 0	-0.505	0.467	-1.08	0.526
Release	Hypothesis	Estimate	Std. Error	z-value	P-value
	EVO+host - ANC == 0	3.382	1.843	1.835	0.154
	EVO-host - ANC == 0	3.765	1.822	2.066	0.094
	EVO+host vs. EVO+host == 0	0.383	1.196	0.32	0.944

## Sheet: Table S9
Supplementary Table S9. Comparisons of species abundances of ancestral and evolved communities during colonization and short-term persistence. For this, GLMs with Gamma distributions as well as Dunnett post-hoc tests with FDR-correction were used.
Colonization
GLM	Estimate	Std. Error	t-value	P-value
Intercept	0.397	0.0388	10.254	<0.001
Evol.treatment_EVO+host	-0.038	0.029	-1.298	0.2
Evol.treatment_EVO-host	-0.001	0.031	-0.036	0.971
Culture_MYb71	-0.019	0.031	-0.605	0.548
Culture_co-culture	-0.053	0.03	-1.809	0.077
Replicate	-0.01	0.007	-1.417	0.163
Dunnett post-hoc
Hypothesis	Estimate	Std. Error	t-value	P-value
EVO-host vs. ANC == 0	-0.001	0.031	-0.036	0.999
EVO+host vs. ANC == 0	-0.038	0.03	-1.298	0.321
Short-term persistence
GLM	Estimate	Std. Error	t-value	P-value
Intercept	0.384	0.03	12.834	<0.001
Evol.treatment_EVO+host	-0.034	0.022	-1.513	0.137
Evol.treatment_EVO-host	-0.007	0.023	-0.316	0.753
Culture_MYb71	-0.045	0.023	-1.945	0.058
Culture_co-culture	-0.05	0.023	-2.199	0.033
Replicate	-0.013	0.005	-2.382	0.021
Dunnett post-hoc
Hypothesis	Estimate	Std. Error	t-value	P-value
EVO-host vs. ANC == 0	-0.033	0.022	-1.513	0.223
EVO+host vs. ANC == 0	-0.007	0.023	-0.316	0.928

[truncated: 2 more sheets: Table S10, Table S11]
